# Supplementary material for: BET protein inhibition sensitizes glioblastoma cells to temozolomide treatment by attenuating MGMT expression
Source: Cell Death Dis. 2022 Dec 13;13(12):1037. doi: 10.1038/s41419-022-05497-y (PMC9747918; doi:10.1038/s41419-022-05497-y)
Supplement: Supplementary file 2 — Supplementary Table S3 [file 41419_2022_5497_MOESM2_ESM.xlsx]

## Sheet: TableS3
Genenames	ensembl	HeatmapIndex	logFC.TreatmentJQ1.Time4	logFC.TreatmentJQ1.Time12	logFC.TreatmentJQ1.Time24	logFC.TreatmentJQ1.Time48	logCPM	LR	PValue	FWER	basal.m	basal.sd	DMSO.m	DMSO.sd	JQ1time4.m	JQ1time4.sd	JQ1time12.m	JQ1time12.sd	JQ1time24.m	JQ1time24.sd	JQ1time48.m	JQ1time48.sd	DDR	Process	Pathway1	Pathway2	entrezID	map	DistToCluster1	DistToCluster2	DistToCluster3	DistToCluster4	DistToCluster5	DistToCluster6	Pattern Cluster
PBRM1	ENSG00000163939	67	-0.316546	0.294277	0.318702	0.362425	7.6045	61.8586	1.17966e-12	1.5929e-08	8.4235	0.110111	8.43845	0.115963	8.13531	0.114027	8.50544	0.00645356	8.60958	0.0654427	8.61115	0.135964	Associated process	Chromatin remodelling			55193	3p21	2.384	4.71944	3.49397	8.22634	6.75881	6.63779	1
CCND2	ENSG00000118971	3	-0.481554	0.419447	0.783317	1.03807	9.11023	260.659	3.28795e-55	4.43972e-51	9.29632	0.118819	9.3814	0.14683	8.86196	0.176455	9.55715	0.0475394	9.92048	0.0873524	10.053	0.0561437	Associated process	Checkpoint factors	G1-S checkpoint		894	12p13	2.22627	4.97148	3.74125	8.47362	7.00609	6.88983	1
MLH3	ENSG00000119684	154	0.00367535	0.238052	0.497894	0.456852	5.30251	32.0942	1.83017e-06	0.0247128	6.69204	0.0545872	6.8289	0.142112	6.63097	0.0757531	6.9218	0.059184	7.15559	0.0314095	7.08769	0.187421	Repair pathway	SSR	MMR	MutL homologs	27030	14q24.3	1.12986	3.87749	3.96967	8.55767	7.09014	6.45906	1
SFR1	ENSG00000156384	159	-0.299654	0.504185	0.592982	0.635035	2.26444	31.0029	3.0572e-06	0.0412814	4.73656	0.159043	4.63997	0.14906	4.40576	0.0539777	4.79542	0.0960369	5.06624	0.120387	4.941	0.0943455	Genes with probable DDR role				119392	10q25.1	2.26847	5.01609	3.4331	7.93039	6.46286	6.93445	1
COPS8	ENSG00000198612	124	0.190192	0.409888	0.46551	0.541846	6.38707	39.6789	5.0435e-08	0.000681024	7.59473	0.137401	7.50512	0.0997329	7.52705	0.117578	7.64703	0.0359722	7.7999	0.0850047	7.80905	0.132127	Associated process	Ubiquitin response	Deubiquitinating enzyme (DUB)	UBL-specific proteases (ULPs)	10920	2q37.3	1.74832	4.21164	3.48681	7.83831	6.37078	6.37933	1
GTF2H3	ENSG00000111358	162	0.0333828	0.306996	0.376012	0.437147	5.62508	30.8535	3.27948e-06	0.0442828	7.03472	0.134539	7.02959	0.105326	6.93232	0.160819	7.13857	0.0410887	7.24457	0.0681609	7.25272	0.113695	Repair pathway	SSR	NER	TCR (Transcription coupled repair)	2967	12q24.31	1.57857	3.94388	3.63474	8.36711	6.89958	6.08183	1
UBE2V2	ENSG00000169139	163	0.161689	0.211736	0.527376	0.680392	6.16387	30.5757	3.73624e-06	0.0504505	7.39619	0.184365	7.36068	0.111511	7.38602	0.153453	7.36859	0.0337674	7.68276	0.0973054	7.74799	0.0757766	Repair pathway;Associated process;Genes with probable DDR role	Associated process;Ubiquitin response;	TLS;Ubiquitin- conjugating enzymes (E2);	epistasis group;Ubiquitin-conjugating enzymes;	7336	8q11.21	2.80385	4.64849	3.31968	7.24948	5.34315	6.67292	1
RECQL	ENSG00000004700	132	0.162856	0.215744	0.642173	0.680487	6.18887	38.5397	8.67084e-08	0.00117082	7.40851	0.171728	7.36797	0.0956186	7.38466	0.167663	7.4215	0.0853795	7.77417	0.102033	7.72046	0.119602	Repair pathway	DSR	HR (Homologous Recombination)		5965	12p12	2.25288	4.68588	3.52153	7.45989	5.81541	6.88333	1
SMARCD1	ENSG00000066117	157	0.135413	0.324411	0.275287	0.411605	7.32217	31.4008	2.53587e-06	0.0342419	8.22754	0.0535787	8.20452	0.112291	8.19133	0.0821835	8.30722	0.101279	8.38176	0.0208258	8.38617	0.157147	Associated process	Chromatin remodelling			6602	12q13-q14	1.23285	3.23754	4.12007	8.24843	6.7809	5.80441	1
CIB1	ENSG00000185043	149	0.257992	0.68317	0.577535	0.76414	3.9058	32.9399	1.22881e-06	0.0165926	5.84152	0.182777	5.72307	0.0955816	5.83325	0.160841	6.07351	0.122643	6.15136	0.113512	6.06072	0.146428	Genes with probable DDR role				10519	15q25.3-q26	0.457975	2.50086	4.70769	8.1476	6.68008	5.0211	1
TINF2	ENSG00000092330	62	0.0123978	0.495821	0.485964	0.575626	5.21608	65.74	1.79704e-13	2.42654e-09	6.77393	0.110348	6.6971	0.0961031	6.61535	0.0594636	6.92483	0.110857	7.03417	0.0707832	6.95251	0.0800764	Associated process	Telomere maintenance			26277	14q12	1.26481	3.83647	4.12979	8.66206	7.19453	5.76691	1
ACTL6A	ENSG00000136518	155	0.270529	0.360933	0.517396	0.561073	6.35604	31.521	2.39657e-06	0.0323609	7.55733	0.153787	7.47974	0.0873296	7.59106	0.141442	7.64407	0.0627086	7.79517	0.114175	7.72071	0.137725	Associated process	Chromatin remodelling			86	3q26.33	1.25681	2.61262	4.52427	7.13417	6.26041	5.42328	1
POLE4	ENSG00000115350	16	0.236662	0.560186	1.33305	1.56246	3.78188	145.483	1.89004e-30	2.55212e-26	5.69216	0.116019	5.47252	0.122004	5.61826	0.155467	5.73361	0.124356	6.37325	0.210605	6.36632	0.0856632	Repair pathway	SSR	NER	DNA polymerase epsilon	56655	2p12	2.3874	5.13503	3.44663	7.84484	6.17499	7.26828	1
POLR2L	ENSG00000177700	44	0.360909	0.810447	0.934386	1.16636	5.29718	75.8974	1.28699e-15	1.73782e-11	6.8238	0.128733	6.57038	0.148618	6.83603	0.0907182	6.95684	0.116681	7.23544	0.0694614	7.18907	0.104694	Repair pathway	SSR	NER	TCR (Transcription coupled repair)	5441	11p15	1.60843	4.01366	4.16355	8.04729	6.57976	6.76141	1
OGG1	ENSG00000114026	158	0.0363685	0.223706	0.479519	0.676138	5.12384	31.092	2.93186e-06	0.0395889	6.62687	0.0747149	6.66945	0.130616	6.59324	0.0462234	6.76101	0.241357	6.99389	0.0321318	6.96414	0.155243	Repair pathway	SSR	BER	DNA glycosylases	4968	3p26.2	1.25035	3.99797	3.87643	8.06394	6.59641	6.49963	1
TIMELESS	ENSG00000111602	28	0.143363	0.09337	0.451381	0.676539	7.63901	100.472	7.80306e-21	1.05365e-16	8.38008	0.0676329	8.41766	0.0962114	8.42228	0.124119	8.366	0.133527	8.70023	0.0465053	8.78004	0.112208	Associated process	Checkpoint factors	FPC (fork protection complex)		8914	12q13.3	2.96789	4.63041	3.75325	7.60304	5.92389	7.02648	1
XRCC2	ENSG00000196584	105	0.0813558	-0.189076	0.508382	0.719817	5.75506	47.0193	1.51087e-09	2.04013e-05	6.95793	0.0788281	7.1577	0.107635	7.13255	0.121116	6.94425	0.148552	7.47823	0.100163	7.49852	0.209198	Repair pathway	DSR	NHEJ		7516	7q36.1	2.97781	4.2141	3.84977	7.26946	6.16998	6.6929	1
ERCC6	ENSG00000225830	129	0.185216	0.785164	0.508724	0.470429	3.51695	38.9025	7.29695e-08	0.000985307	5.46118	0.104678	5.51321	0.152605	5.5189	0.107058	5.97504	0.106543	5.84584	0.0420794	5.7275	0.142332	Repair pathway	SSR	NER	TCR (Transcription coupled repair)	2074	10q11.23	2.13021	2.48365	5.74794	8.17864	6.71111	4.6573	1
TDG	ENSG00000139372	123	0.207072	0.442235	0.523742	0.583866	5.62902	41.039	2.63828e-08	0.000356247	6.97986	0.105659	6.9908	0.105259	7.01963	0.0780387	7.1984	0.00950199	7.31602	0.0899855	7.29817	0.161041	Repair pathway	SSR	BER	DNA glycosylases	6996	12q24.1	0.97351	2.71579	4.60073	8.32129	6.85377	5.83827	1
CETN2	ENSG00000147400	48	0.313786	0.531274	0.930871	0.940305	4.63896	73.6389	3.8658e-15	5.21999e-11	6.2229	0.110168	6.21224	0.13256	6.27967	0.122711	6.45837	0.0550622	6.85049	0.134868	6.79588	0.119689	Repair pathway	SSR	NER	GGR (Global genome repair)	1069	Xq28	1.68479	4.00959	4.28487	8.19217	6.72464	6.86134	1
MTOR	ENSG00000198793	106	0.353314	0.491687	0.378826	0.450262	7.37401	46.8926	1.6055e-09	2.16791e-05	8.17455	0.0766489	8.21489	0.130398	8.27249	0.133951	8.46841	0.126168	8.46857	0.0933709	8.45966	0.0924032	Genes with probable DDR role				2475	1p36.2	1.88345	1.90463	5.15624	8.16318	7.08826	4.64184	1
PARP4	ENSG00000102699	118	0.316763	0.610148	0.600309	0.425288	6.52594	42.2019	1.51488e-08	0.000204554	7.62679	0.0956013	7.5853	0.140766	7.65798	0.153685	7.88298	0.0502625	7.99109	0.079183	7.81494	0.127545	Repair pathway;Associated process	SSR;Telomere maintenance	BER;	Other BER factors;	143	13q11	1.43703	2.27666	5.73106	8.19664	6.72911	4.90938	1
PMS1	ENSG00000064933	109	0.544392	0.350147	0.554717	0.500163	4.99875	46.5651	1.87847e-09	2.5365e-05	6.53057	0.0862602	6.53817	0.158146	6.67384	0.120274	6.71429	0.128021	6.96693	0.0818401	6.79853	0.133819	Repair pathway	SSR	MMR	MutL homologs	5378	2q31.1	2.34466	2.42262	5.59065	7.51865	6.97702	5.84751	1
SOD1	ENSG00000142168	110	0.261775	0.501261	0.603439	0.559213	7.09728	46.0985	2.34929e-09	3.17224e-05	8.08191	0.139346	7.96775	0.101529	8.13415	0.107879	8.19551	0.0499481	8.35176	0.0722666	8.1769	0.11628	Genes with probable DDR role				6647	21q22.11	2.34859	2.27164	6.20787	7.0021	6.4767	4.71767	2
POLE	ENSG00000177084	147	0.499675	0.260242	0.522356	0.780113	7.59893	33.6524	8.78094e-07	0.0118569	8.21048	0.0429008	8.35735	0.115776	8.61346	0.0961074	8.41842	0.22342	8.69397	0.0573715	8.78246	0.161368	Repair pathway	SSR	BER;NER	Other BER factors;DNA polymerase epsilon	5426	12q24.3	3.47758	2.12796	4.85359	6.22831	6.87706	5.37339	2
WRAP53	ENSG00000141499	160	0.342241	0.105101	0.266664	0.612549	4.42475	30.9896	3.07639e-06	0.0415406	6.12512	0.0389221	6.20154	0.127546	6.2704	0.0965988	6.19935	0.166018	6.37423	0.111264	6.53128	0.06768	Associated process	Telomere maintenance			55135	17p13.1	3.69678	3.63672	4.4946	6.42259	6.30036	5.82017	2
UBA1	ENSG00000130985	136	0.395436	0.613825	0.386755	0.271639	8.97968	37.0072	1.79516e-07	0.002424	9.32044	0.0554588	9.31657	0.122259	9.46106	0.114424	9.65243	0.14957	9.57433	0.0325674	9.38945	0.124933	Associated process	Ubiquitin response	Ubiquitin- activating enzymes (E1)	Ubiquitin activating enzyme	7317	Xp11.23	3.92615	2.47695	7.27788	6.33095	6.90913	2.80962	2
ATR	ENSG00000175054	131	0.565986	0.230021	0.26955	0.0624435	5.70998	38.5621	8.57914e-08	0.00115844	6.98096	0.077257	7.12344	0.164582	7.2941	0.122059	7.191	0.144111	7.31735	0.0538496	7.12858	0.140225	Associated process	Checkpoint factors	G1-S checkpoint		545	3q23	3.92593	1.84798	7.30199	6.3807	7.02945	3.20141	2
TRIM28	ENSG00000130726	43	0.754662	0.623386	0.644537	0.76625	9.27506	76.249	1.08441e-15	1.46427e-11	9.48062	0.0601217	9.42062	0.107816	9.83973	0.127725	9.76775	0.1513	9.84255	0.0659088	9.82132	0.117963	Genes with probable DDR role				10155	19q13.4	3.26027	1.30255	6.01368	6.77757	7.42631	3.81814	2
ATRIP	ENSG00000164053	82	0.763616	0.458623	0.669187	0.597735	4.00734	53.8165	5.74939e-11	7.7634e-07	5.83221	0.0512149	5.7995	0.0907303	6.24975	0.134851	6.04198	0.171858	6.19828	0.0684922	6.07766	0.115779	Associated process	Checkpoint factors	G1-S checkpoint		84126	3p21.31	4.17511	1.85263	6.48772	6.31445	6.9632	3.77051	2
POLR2A	ENSG00000181222	5	1.53845	1.3972	1.01673	0.925885	9.9086	215.886	1.43898e-45	1.94306e-41	9.6395	0.0884382	9.67357	0.127561	10.6175	0.200042	10.5486	0.201777	10.3795	0.0820044	10.1789	0.142008	Repair pathway	SSR	NER	TCR (Transcription coupled repair)	5430	17p13.1	4.14208	1.40388	7.36227	6.57065	7.2194	2.27706	2
NABP1	ENSG00000173559	9	1.85665	1.93974	1.64333	1.29201	3.88685	183.674	1.21177e-38	1.63626e-34	5.14852	0.0660155	5.32085	0.122913	6.45551	0.252613	6.55437	0.219817	6.46893	0.0849134	6.10171	0.13606	Genes with probable DDR role				64859	2q32.3	3.36411	0.705673	7.11724	6.81131	7.46005	3.22244	2
GADD45A	ENSG00000116717	49	0.848013	1.08274	1.05367	0.909283	4.98595	73.486	4.16438e-15	5.62317e-11	6.43913	0.0832442	6.33775	0.116449	6.93401	0.240484	6.98023	0.0480359	7.03444	0.0499616	6.75143	0.203019	Repair pathway;Associated process	SSR;Checkpoint factors	BER;NER;G2-M checkpoint	Other BER factors;	1647	1p31.2	3.26501	0.934531	7.30209	6.53032	7.17907	3.0807	2
CRY2	ENSG00000121671	41	1.36948	0.750226	0.663903	0.608536	4.57937	77.4314	6.09469e-16	8.22966e-12	6.04108	0.0788787	6.13175	0.130013	6.91529	0.173106	6.62305	0.218047	6.55689	0.0500416	6.42605	0.0542177	Genes with probable DDR role	Direct Repair (not in humans)			1408	11p11.2	4.39979	2.17647	7.40856	6.19877	6.84751	2.64171	2
POLN	ENSG00000130997	94	1.67859	1.17164	1.1372	1.31189	2.52948	49.1561	5.41691e-10	7.31446e-06	4.42615	0.0619602	4.5261	0.219965	5.52494	0.185593	5.18431	0.387119	5.44076	0.0255702	5.25895	0.0288716	Repair pathway	Associated process	TLS		353497	4p16.3	3.43808	1.11367	6.4212	6.6822	7.33094	3.85481	2
UBE2A	ENSG00000077721	57	0.687698	0.703057	0.650087	0.532215	6.16512	69.0566	3.59032e-14	4.84801e-10	7.32853	0.150085	7.28701	0.0963687	7.66244	0.159453	7.67981	0.100251	7.69065	0.0627915	7.54994	0.126981	Repair pathway	Associated process	TLS	epistasis group	7319	Xq24	3.66996	0.922329	7.1462	6.61338	7.26213	2.74694	2
VCP	ENSG00000165280	35	0.571244	0.670553	0.584325	0.511122	9.41632	90.9812	8.14795e-19	1.10022e-14	9.59229	0.0882152	9.56427	0.0925955	9.86666	0.133943	9.92959	0.116582	9.92502	0.121862	9.80128	0.0881278	Genes with probable DDR role				7415	9p13.3	3.58424	0.836611	7.03784	6.61811	7.26686	2.83672	2
CRY1	ENSG00000008405	42	0.884157	0.75573	0.739813	0.65826	5.17841	76.5654	9.29492e-16	1.25509e-11	6.60719	0.144467	6.5621	0.138773	6.96185	0.14045	7.05982	0.0847544	7.03537	0.11766	6.94921	0.10705	Genes with probable DDR role	Direct Repair (not in humans)			1407	12q23-q24.1	3.19213	0.472907	6.62306	6.78757	7.43218	3.37053	2
XPC	ENSG00000154767	13	0.81538	0.835088	0.731426	0.650168	5.69966	161.188	8.1306e-34	1.09787e-29	6.90809	0.0862296	6.94156	0.122252	7.36366	0.0840252	7.42107	0.142926	7.44338	0.0564237	7.29102	0.130695	Repair pathway	SSR	NER	GGR (Global genome repair)	7508	3p25.1	3.18726	0.546309	6.95787	6.88607	7.53481	3.46337	2
SIRT1	ENSG00000096717	14	1.24041	1.32359	1.21858	1.05834	5.54314	156.654	7.62864e-33	1.0301e-28	6.6656	0.173639	6.65351	0.116309	7.40947	0.200194	7.45359	0.0327495	7.44955	0.0715251	7.30406	0.164011	Genes with probable DDR role				23411	10q21.3	3.08274	0.335115	6.72103	6.86567	7.51442	3.55041	2
PIAS1	ENSG00000033800	51	0.686421	0.725594	0.519336	0.546996	4.59406	69.8641	2.42486e-14	3.27429e-10	6.22069	0.117761	6.2121	0.126153	6.62189	0.114963	6.57198	0.0717189	6.55226	0.0601696	6.47435	0.165653	Genes with probable DDR role				8554	15q	3.98808	1.24045	7.20827	6.60511	7.25385	2.59115	2
NFRKB	ENSG00000170322	122	0.639169	0.628861	0.627435	0.631964	6.02994	41.2981	2.33172e-08	0.000314852	7.16203	0.0412753	7.21659	0.147557	7.47444	0.02064	7.55488	0.189504	7.64262	0.0509166	7.59505	0.132949	Associated process	Chromatin remodelling			4798	11q24-q25	1.94537	0.970674	5.70238	7.24764	7.32854	4.61275	2
PIAS3	ENSG00000131788	90	0.706448	0.824084	0.637881	0.651871	5.88067	49.7563	4.0596e-10	5.48167e-06	7.01169	0.044508	7.09327	0.132659	7.44539	0.157228	7.55261	0.249597	7.54107	0.0278001	7.43375	0.136699	Genes with probable DDR role				10401	1q21	2.94519	0.331787	6.52575	6.80579	7.35723	3.55323	2
POLG	ENSG00000140521	71	0.813703	0.767513	0.880466	0.933554	5.45232	58.0058	7.60963e-12	1.02753e-07	6.62399	0.0637169	6.75308	0.138203	7.14759	0.0792777	7.22261	0.237442	7.34545	0.0483316	7.2978	0.0684997	Genes with probable DDR role				5428	15q25	2.04273	1.09041	5.78129	7.26041	7.45704	4.73249	2
SLX4	ENSG00000188827	29	0.50739	0.923659	0.753882	0.979874	5.60894	99.8161	1.07648e-20	1.45357e-16	6.74839	0.0387928	6.88094	0.119301	7.09934	0.0935333	7.40121	0.210364	7.42546	0.0667948	7.44055	0.107255	Repair pathway	DSR	HR (Homologous Recombination)		84464	16p13.3	1.75255	1.54937	5.28697	8.10675	7.30252	4.99666	2
CTC1	ENSG00000178971	150	0.439153	0.822451	0.594342	0.587971	5.2414	32.8586	1.27679e-06	0.0172405	6.54627	0.060328	6.68782	0.168441	6.8258	0.105419	7.15928	0.231004	7.10493	0.04171	7.01921	0.0744102	Associated process	Telomere maintenance			80169	17p13.1	2.17187	1.42878	5.9504	7.94063	7.17729	4.41929	2
TEP1	ENSG00000129566	96	0.820941	0.973571	0.522265	0.323186	5.63289	48.4321	7.6696e-10	1.03563e-05	6.74524	0.0857897	6.9536	0.145198	7.34242	0.0550444	7.52044	0.245629	7.32663	0.0285332	7.10051	0.0824292	Associated process	Telomere maintenance			7011	14q11.2	4.00336	1.45134	7.22355	6.35344	7.00218	2.57164	2
ATXN3	ENSG00000066427	128	0.721862	0.965488	0.663702	0.664928	3.69623	38.9683	7.07232e-08	0.000954975	5.39301	0.0629256	5.5775	0.147351	5.93576	0.0725779	6.13362	0.135428	6.06004	0.0436766	5.92691	0.138127	Genes with probable DDR role				4287	14q21	3.02723	0.589812	6.62012	7.01455	7.37735	3.49321	2
BRCA2	ENSG00000139618	83	0.667272	0.478572	0.771761	0.910182	5.90192	53.6932	6.10147e-11	8.23881e-07	7.05368	0.0956644	7.09743	0.125017	7.41467	0.19198	7.35579	0.068702	7.60622	0.0384789	7.62639	0.172723	Repair pathway	DSR	FA (Fanconi anemia pathway);HR (Homologous Recombination)		675	13q12.3	2.71196	2.01182	5.1197	6.98905	7.14317	5.57913	2
CLSPN	ENSG00000092853	31	0.92876	0.45646	0.909332	1.13396	5.95712	95.3653	9.5293e-20	1.28674e-15	7.05247	0.0775383	7.0735	0.126779	7.63242	0.164459	7.25685	0.0431849	7.678	0.0775774	7.75094	0.208166	Associated process	Checkpoint factors	G2-M checkpoint		63967	1p34.2	3.69183	2.50332	4.82298	6.41714	6.84645	5.38241	2
FANCM	ENSG00000187790	139	0.550635	0.339471	0.582252	0.712119	4.27913	36.1266	2.72519e-07	0.00367982	6.00141	0.0645776	6.02264	0.114408	6.35315	0.101988	6.16352	0.0600314	6.35017	0.0462614	6.39069	0.167175	Repair pathway	DSR	FA (Fanconi anemia pathway)		57697	14q21.2	3.70158	2.33004	4.87916	6.25389	6.90263	4.58646	2
SMC6	ENSG00000163029	97	0.668244	0.570026	0.693306	0.670364	5.93836	48.2286	8.45697e-10	1.14194e-05	7.09044	0.139838	7.14622	0.146824	7.4508	0.153037	7.44278	0.0924439	7.57758	0.0342578	7.57373	0.153339	Repair pathway	DSR	HR (Homologous Recombination)		79677	2p24.2	2.55747	1.25049	5.42882	6.98636	7.41953	4.89257	2
SMC5	ENSG00000198887	79	0.371961	0.484271	0.643198	0.657881	7.47526	54.0412	5.15916e-11	6.96641e-07	8.21391	0.125628	8.24403	0.109292	8.42471	0.163162	8.47087	0.0412534	8.63721	0.0603334	8.59235	0.16184	Repair pathway	DSR	HR (Homologous Recombination)		23137	9q21.12	2.01183	1.86363	5.25756	7.52367	7.28103	5.50571	2
WRN	ENSG00000165392	99	0.491302	0.432006	0.601647	0.451884	5.7392	47.7841	1.04685e-09	1.41356e-05	6.99561	0.058975	7.06432	0.117097	7.28669	0.131302	7.26535	0.0719716	7.43867	0.0180599	7.28902	0.167955	Repair pathway	SSR;DSR	BER;HR (Homologous Recombination)	LONG PATCH-BER factors;	7486	8p12	2.73055	0.954802	6.42373	6.73948	7.38823	4.55325	2
PIAS2	ENSG00000078043	59	0.394063	0.590434	0.608886	0.487112	5.48387	68.6889	4.29256e-14	5.79624e-10	6.82729	0.0949869	6.87388	0.110768	7.01391	0.138815	7.18675	0.0897874	7.26644	0.0428909	7.122	0.146611	Genes with probable DDR role				9063	18q21.1	2.01604	1.34796	6.31008	7.90534	7.33076	4.60487	2
BAZ1A	ENSG00000198604	114	0.648947	0.844028	0.745024	0.484768	6.00276	44.1461	5.98278e-09	8.07854e-05	7.13537	0.0719054	7.17519	0.14933	7.54364	0.115392	7.61635	0.0922281	7.64097	0.0927324	7.45194	0.163155	Associated process	Chromatin remodelling			11177	14q13.2	3.19591	0.626582	7.03814	6.65729	7.30604	3.25863	2
ACTR8	ENSG00000113812	119	0.395064	0.498489	0.406097	0.327969	5.93501	41.9713	1.69119e-08	0.000228362	7.19838	0.0906585	7.21702	0.127044	7.36897	0.120322	7.40896	0.0923502	7.49718	0.047948	7.37428	0.0995259	Associated process	Chromatin remodelling					2.57713	0.509032	6.77826	6.84637	7.42759	3.9816	2
PPP6R3	ENSG00000110075	111	0.383011	0.427775	0.347497	0.363122	7.36935	45.3889	3.30049e-09	4.45665e-05	8.21975	0.0830442	8.21448	0.112124	8.36468	0.105259	8.39772	0.076844	8.41149	0.0705393	8.39119	0.122482	Repair pathway	DSR	Other DSR genes		55291	11q13	3.21277	1.01127	6.43296	6.72601	7.37476	3.30067	2
INO80C	ENSG00000153391	115	-0.220539	0.210829	0.411808	0.804023	2.56116	43.3133	8.90902e-09	0.000120299	4.95951	0.156803	4.86899	0.0818641	4.68784	0.101671	4.87001	0.154763	5.12592	0.00906184	5.27574	0.0450553	Associated process	Chromatin remodelling			125476	18q12.2	3.73017	5.8477	2.43771	7.2128	5.70255	7.65825	3
DNMT1	ENSG00000130816	88	0.215388	-0.0605391	0.321959	0.570747	9.57749	52.1217	1.30093e-10	1.75665e-06	9.74756	0.0509119	9.7856	0.0942646	9.84668	0.123073	9.63564	0.158961	9.98408	0.0210266	10.0543	0.114188	Genes with probable DDR role				1786	19p13.2	4.27393	4.25485	3.98805	6.86428	6.44427	6.28772	3
EXO1	ENSG00000174371	108	-0.0527921	-0.513284	0.138289	0.399046	5.17705	46.5711	1.87314e-09	2.5293e-05	6.79139	0.1119	6.79414	0.105225	6.65276	0.124606	6.32505	0.109553	6.85462	0.0164382	6.97224	0.181278	Repair pathway	SSR	MMR	Other MMR factors	9156	1q43	5.26737	6.03935	2.54586	6.26736	5.00208	7.60145	3
CHEK1	ENSG00000149554	81	0.0902169	-0.434026	0.279606	0.471645	6.11229	53.8297	5.71302e-11	7.71429e-07	7.44318	0.0886175	7.40255	0.118444	7.34822	0.131962	6.97397	0.073087	7.58617	0.0543904	7.63084	0.173263	Associated process	Checkpoint factors	G1-CC phase;G1-S checkpoint		1111	11q24.2	4.92687	5.62183	2.90682	6.44126	5.36303	7.54018	3
RFC5	ENSG00000111445	63	0.052931	-0.229574	0.369582	0.72894	5.41604	65.1356	2.40935e-13	3.25334e-09	6.91625	0.146446	6.88803	0.0922337	6.84322	0.182834	6.63892	0.0646329	7.10808	0.0464494	7.24664	0.1576	Repair pathway;Associated process	SSR;Checkpoint factors	MMR;NER;HRAD17(Rad24)- RFC complex	RFC (replication factor C);DNA polymerase delta;	5985	12q24.23	4.43246	5.5565	2.98751	7.06107	5.44373	7.44314	3
RPA2	ENSG00000117748	74	-0.0933177	-0.316986	0.319012	0.416418	6.00625	56.7276	1.41117e-11	1.90551e-07	7.42146	0.119434	7.32143	0.112361	7.14358	0.11832	6.99359	0.010459	7.50559	0.059637	7.52378	0.12471	Repair pathway	SSR;DSR	MMR;NER;HR (Homologous Recombination)	RPA (replication factor A);TCR (Transcription coupled repair);	6118	1p35	4.32602	6.55404	1.84847	6.75558	4.72978	8.47239	3
MSH2	ENSG00000095002	121	-0.0630468	-0.218376	0.362991	0.481232	6.7175	41.4004	2.2207e-08	0.000299861	7.87792	0.134061	7.80755	0.107273	7.65208	0.157086	7.55685	0.0491534	8.02505	0.0521147	8.034	0.138103	Repair pathway	SSR	MMR	Mismatch and loop recognition factors	4436	2p21	3.78144	6.28235	2.02642	7.00773	4.98193	8.2007	3
PCNA	ENSG00000132646	116	0.335833	-0.25093	0.442884	0.425004	7.08042	42.9378	1.066e-08	0.000143943	8.13511	0.179056	8.01802	0.0937612	8.22383	0.171771	7.68525	0.0765064	8.27065	0.0710853	8.19911	0.118654	Repair pathway	SSR;Associated process	BER;MMR;NER;TLS	LONG PATCH-BER;LONG PATCH-BER factors;Other MMR factors;DNA polymerase delta;	5111	20pter-p12	5.77407	4.65698	4.0525	5.60359	5.69407	6.14441	3
FANCL	ENSG00000115392	60	-0.192078	-0.174932	0.496057	0.537145	4.05879	66.7084	1.12314e-13	1.51658e-09	5.95027	0.0729867	5.97842	0.0900682	5.7467	0.0900375	5.7929	0.05808	6.30907	0.0998765	6.17447	0.143263	Repair pathway	DSR	FA (Fanconi anemia pathway)		55120	2p16.1	3.2587	6.00633	2.21321	7.65892	5.63313	7.92468	3
WEE1	ENSG00000166483	168	-0.0405312	-0.0824086	0.414411	0.401828	6.28762	29.3327	6.69055e-06	0.0903426	7.53062	0.0493597	7.516	0.130232	7.34712	0.15918	7.36652	0.0699469	7.73767	0.0540591	7.73811	0.194664	Associated process	Checkpoint factors	G1-CC phase;G2-CC phase		7465	11p15.4	3.11676	5.86439	1.92003	7.26568	5.23989	7.78274	3
MSH6	ENSG00000116062	165	0.206715	-0.00904918	0.45517	0.345047	6.57403	29.9392	5.03585e-06	0.067999	7.6982	0.0994411	7.69881	0.138507	7.67952	0.168044	7.58713	0.00459442	7.99226	0.0450363	7.88057	0.133841	Repair pathway	SSR	MMR	Mismatch and loop recognition factors	2956	2p16	3.42714	5.18274	3.37797	7.45298	5.83419	7.10109	3
NCAPD3	ENSG00000151503	151	0.124128	-0.0391375	-0.077019	0.401855	6.91583	32.7564	1.33979e-06	0.0180911	8.02132	0.0858288	7.96432	0.0868391	7.97773	0.134443	7.85255	0.101809	7.88062	0.0361971	8.08015	0.151689	Associated process	Chromosome segregation			23310	11q25	6.8457	6.30809	3.88243	3.99481	4.58384	6.5919	3
NCAPH	ENSG00000121152	36	-0.173522	0.0299564	0.113076	0.681064	5.84798	85.7932	1.02963e-17	1.39031e-13	7.26138	0.111965	7.20266	0.0776885	7.1038	0.118642	7.1001	0.118206	7.19818	0.0388187	7.50804	0.157933	Associated process	Chromosome segregation			23397	2q11.2	5.33433	7.04904	3.22565	5.64754	3.90017	7.33285	3
LIG1	ENSG00000105486	75	0.13831	-0.464564	0.14665	0.514572	6.28306	56.2488	1.77818e-11	2.40107e-07	7.45907	0.0625592	7.55857	0.0968934	7.61818	0.13254	7.11485	0.124701	7.63575	0.0504288	7.75302	0.162035	Repair pathway	SSR;DSR	BER;MMR;NER;Alt-NHEJ	LONG PATCH-BER;Other MMR factors;TCR (Transcription coupled repair);	3978	19q13.33	5.47767	4.86962	3.79311	6.15885	6.24933	6.10862	3
POLD1	ENSG00000062822	56	-0.0796877	-0.473142	0.449397	0.73952	6.13741	69.1044	3.50782e-14	4.73661e-10	7.41133	0.0654794	7.40204	0.128595	7.27092	0.0549917	6.96961	0.212369	7.70706	0.0368608	7.76268	0.107241	Repair pathway	SSR	BER;MMR;NER	LONG PATCH-BER factors;DNA polymerase delta	5424	19q13.3	4.07797	6.01144	3.02486	7.29297	5.48108	7.92979	3
NSMCE4A	ENSG00000107672	130	-0.209712	-0.127215	0.197351	0.450877	4.38424	38.5714	8.54117e-08	0.00115331	6.22706	0.0664792	6.22826	0.0740329	6.06153	0.0825634	6.05902	0.0512926	6.30161	0.0549481	6.35463	0.192933	Repair pathway	DSR	HR (Homologous Recombination)		54780	10q26.13	3.984	6.10152	1.52261	6.6894	4.66361	7.73814	3
EME1	ENSG00000154920	144	-0.266646	-0.411635	0.123266	0.541171	4.0807	34.09	7.14166e-07	0.00964338	5.94168	0.0752218	6.05639	0.144444	5.80006	0.0785504	5.71737	0.109738	6.10955	0.059235	6.25621	0.205974	Repair pathway	DSR	HR (Homologous Recombination)		146956	17q21.33	4.01808	5.79544	2.42081	7.14769	5.1219	7.61038	3
LIG3	ENSG00000005156	76	-0.711545	-0.285727	-0.00195329	-0.00344158	5.57639	56.0361	1.97057e-11	2.66086e-07	7.11801	0.0649802	7.13609	0.127517	6.48156	0.0400293	6.84091	0.0793722	7.11754	0.0248308	7.06341	0.0949795	Repair pathway	SSR;DSR	BER;NER;Alt-NHEJ	Other BER factors;TCR (Transcription coupled repair);	3980	17q11.2-q12	4.20287	6.13118	1.99326	5.97088	4.50335	8.04953	3
TTI1	ENSG00000101407	140	-0.548548	-0.280332	-0.0871642	0.155624	5.13476	35.9683	2.93746e-07	0.00396645	6.83153	0.0188112	6.80603	0.138259	6.29226	0.0957698	6.5021	0.0986117	6.76121	0.0328096	6.79589	0.127639	Genes with probable DDR role				9675	20q11.23	4.57808	6.69561	1.11718	5.56874	3.74629	8.14391	3
MPLKIP	ENSG00000168303	66	-0.794753	-0.204547	0.130343	-0.0506652	4.40832	61.9773	1.11379e-12	1.50395e-08	6.35232	0.149816	6.29942	0.122742	5.65091	0.107602	6.00352	0.10574	6.37258	0.0744578	6.18984	0.109202	Genes with probable DDR role				136647	7p14.1	4.46271	6.18459	2.48894	5.60062	4.1331	8.09343	3
BAP1	ENSG00000163930	142	-0.349063	-0.0655239	-0.00525839	0.289633	6.98052	34.6675	5.43635e-07	0.0073407	8.07348	0.0732011	8.05005	0.115256	7.69287	0.0528205	7.88689	0.118646	8.03445	0.0429834	8.15045	0.0743636	Genes with probable DDR role				8314	3p21.1	4.86101	6.97854	1.71975	5.90798	4.44045	7.90901	3
WDR48	ENSG00000114742	156	-0.40715	0.237371	-0.00213858	0.031724	5.66225	31.5179	2.4001e-06	0.0324085	7.15057	0.113266	7.14022	0.140093	6.75983	0.0641019	7.12559	0.0481519	7.13726	0.0631574	7.096	0.109908	Repair pathway	DSR;Associated process	FA (Fanconi anemia pathway);TLS		57599	3p21.33	3.85038	5.04647	3.17396	6.46453	4.997	6.23627	3
EYA1	ENSG00000104313	125	-1.25229	0.0817249	0.456567	0.749629	3.06922	39.6164	5.19556e-08	0.000701557	5.30666	0.0958376	5.27152	0.224578	4.38895	0.0644452	5.19331	0.179073	5.56846	0.175866	5.64477	0.243264	Repair pathway	DSR	Other DSR genes		2138	8q13.3	3.24079	5.598	2.55348	7.28585	5.81832	7.51635	3
TOPBP1	ENSG00000163781	32	-0.601525	-0.562786	-0.026585	0.262282	7.1686	93.4157	2.47524e-19	3.34232e-15	8.24233	0.130294	8.2252	0.0970904	7.73127	0.12528	7.72144	0.0488708	8.14067	0.0460114	8.31524	0.1338	Associated process	Checkpoint factors	G2-M checkpoint		11073	3q22.1	5.11256	7.23009	0.821306	6.05657	4.03078	8.44026	3
RAD18	ENSG00000070950	53	-0.523369	-0.415895	0.0790961	0.369883	5.36039	69.5347	2.84589e-14	3.84281e-10	7.00336	0.106002	6.93062	0.0880295	6.47065	0.158277	6.55232	0.087306	6.94537	0.0311107	7.062	0.172868	Repair pathway;Associated process	Associated process;Ubiquitin response	TLS;Ubiquitin ligases (E3)	epistasis group;	56852	3p25.3	4.85577	6.9733	0.562174	6.1376	4.1118	8.44834	3
MLH1	ENSG00000076242	80	-0.402178	-0.215147	0.0883404	0.204876	5.88856	53.8883	5.55391e-11	7.49944e-07	7.32761	0.124189	7.30509	0.0976644	6.9196	0.146333	7.01357	0.0962726	7.34699	0.0738038	7.36534	0.104111	Repair pathway	SSR	MMR	MutL homologs	4292	3p21.3	4.59556	6.73472	0.766899	6.46403	4.43824	8.65307	3
HUS1	ENSG00000136273	100	-0.460034	-0.470441	-0.0427728	0.0766957	4.84775	47.6699	1.10579e-09	1.49315e-05	6.61336	0.0886606	6.62149	0.151255	6.0962	0.057938	6.20068	0.039123	6.58891	0.0747963	6.63587	0.120498	Repair pathway;Associated process	SSR;Checkpoint factors	BER;RAD9-Hus1-Rad1 complex	LONG PATCH-BER factors;	3364	7p12.3	4.72575	6.84328	0.728607	6.23562	4.20982	8.61478	3
MYBBP1A	ENSG00000132382	145	-0.435712	-0.733578	0.00487761	0.0421263	6.32219	34.0203	7.38082e-07	0.00996633	7.60726	0.100639	7.66865	0.152119	7.17929	0.0396806	7.11827	0.130135	7.66819	0.0252701	7.59238	0.0739982	Genes with probable DDR role				10514	17p13.3	4.02575	6.56413	1.20343	6.28769	4.2619	8.48248	3
MDC1	ENSG00000137337	18	-0.68437	-0.830549	-0.220394	0.0122917	6.23713	138.593	5.64617e-29	7.62402e-25	7.55824	0.0492079	7.65334	0.127284	7.00588	0.0836547	6.97666	0.080922	7.47717	0.0359412	7.60882	0.181641	Repair pathway;Associated process	DSR;Checkpoint factors	NHEJ;		9656	6p21.3	4.96126	7.07879	0.687819	6.15489	4.12909	8.57399	3
MMS22L	ENSG00000146263	45	-0.332281	-0.803897	0.0255061	0.0895271	5.10572	75.519	1.54749e-15	2.08958e-11	6.78879	0.105228	6.81071	0.118671	6.46674	0.109481	6.15773	0.079504	6.78371	0.0673625	6.77906	0.210936	Associated process	Checkpoint factors	damage in S phase		253714	6q16.1	4.91679	6.2584	1.95255	5.89068	4.05576	8.1457	3
BRCA1	ENSG00000012048	65	-0.340467	-0.691994	0.166497	0.313363	6.05094	64.2655	3.67442e-13	4.96157e-09	7.44207	0.161744	7.4221	0.11288	7.0423	0.169375	6.84328	0.0753284	7.5301	0.00880495	7.54301	0.149882	Repair pathway;Associated process	DSR;Checkpoint factors	FA (Fanconi anemia pathway);HR (Homologous Recombination);G1-S checkpoint;G2-M checkpoint		672	17q21	4.1926	6.58562	1.62387	6.63427	4.60848	8.50397	3
FANCC	ENSG00000158169	37	-0.385283	-0.477781	-0.0447074	0.329131	5.77898	83.5527	3.07581e-17	4.15327e-13	7.25755	0.0898517	7.24502	0.101766	6.93926	0.0818049	6.78506	0.0624779	7.15906	0.0780141	7.34719	0.15212	Repair pathway	DSR	FA (Fanconi anemia pathway)		2176	9q22.3	5.45288	7.2535	1.81519	5.83655	3.81075	8.07401	3
RFC2	ENSG00000049541	33	-0.293233	-0.649456	0.115712	0.403391	5.55945	92.9789	3.06542e-19	4.13924e-15	7.18486	0.139629	7.04478	0.0804899	6.78317	0.135323	6.49919	0.0799947	7.10405	0.0593652	7.15311	0.111498	Repair pathway;Associated process	SSR;Checkpoint factors	MMR;NER;HRAD17(Rad24)- RFC complex	RFC (replication factor C);DNA polymerase delta;	5982	7q11.23	5.08134	6.66993	1.70949	5.71496	3.68917	8.24284	3
RAD51	ENSG00000051180	93	-0.468083	-1.05086	0.0845147	0.123781	2.9589	49.1899	5.32959e-10	7.19655e-06	5.35109	0.153037	5.30287	0.131607	4.88486	0.0942805	4.45449	0.104848	5.31641	0.0149664	5.31341	0.216662	Repair pathway	DSR	FA (Fanconi anemia pathway);HR (Homologous Recombination)		5888	15q15.1	4.87985	6.27465	1.99694	5.8491	3.9184	8.193	3
UNG	ENSG00000076248	52	-0.332977	-0.757102	0.0623486	0.183512	6.02584	69.5529	2.82079e-14	3.80891e-10	7.48471	0.117526	7.40944	0.111794	7.06743	0.133979	6.74035	0.0224105	7.44536	0.0502505	7.45095	0.160731	Repair pathway	SSR	BER	DNA glycosylases	7374	12q23-q24.1	4.8478	6.39434	1.878	5.84005	3.81425	8.24135	3
CHAF1A	ENSG00000167670	21	-0.434457	-0.803135	-0.0205042	0.373076	6.99824	121.32	2.79086e-25	3.7685e-21	8.1267	0.0789977	8.09797	0.0922251	7.75168	0.107744	7.42353	0.0852745	8.05659	0.0517869	8.1997	0.140583	Genes with probable DDR role				10036	19p13.3	5.28458	6.75656	1.64688	5.96652	4.00125	8.17393	3
MCRS1	ENSG00000187778	86	-0.630791	-0.420914	-0.226522	0.0868492	6.01083	52.5713	1.04768e-10	1.41469e-06	7.50405	0.105562	7.42497	0.093769	6.9239	0.0709176	7.00797	0.11964	7.23207	0.0880175	7.36801	0.0861659	Associated process	Chromatin remodelling			10445	12q13.12	5.40139	7.47625	1.45416	4.52448	2.46591	7.86561	3
RMI2	ENSG00000175643	24	-1.41545	-1.09008	-0.184678	-0.0427943	3.48176	109.836	7.88984e-23	1.06537e-18	5.84018	0.126602	5.71582	0.0818757	4.68535	0.216791	4.82882	0.0799405	5.53856	0.127742	5.55788	0.204786	Repair pathway	DSR	FA (Fanconi anemia pathway);HR (Homologous Recombination)		116028	16p13.13	5.03795	6.76425	1.1388	5.26576	3.23996	8.32814	3
TRIP13	ENSG00000071539	55	-0.700991	-0.709752	-0.232308	0.30174	5.13975	69.2059	3.33901e-14	4.50867e-10	6.96362	0.132404	6.79651	0.0859366	6.2922	0.152639	6.22063	0.0760062	6.58156	0.0376066	6.82055	0.153645	Genes with probable DDR role				9319	5p15.33	5.37846	7.49599	1.69697	4.58298	2.55719	7.84116	3
RFC3	ENSG00000133119	77	-0.663629	-0.729982	-0.0771653	0.114243	5.93571	55.1669	2.99753e-11	4.04757e-07	7.46019	0.155469	7.37617	0.0935984	6.93187	0.18601	6.70423	0.095709	7.25147	0.0768866	7.3152	0.157686	Repair pathway;Associated process	SSR;Checkpoint factors	MMR;NER;HRAD17(Rad24)- RFC complex	RFC (replication factor C);DNA polymerase delta;	5983	13q13.2	5.21714	6.76798	1.88505	4.99234	2.96654	7.93653	3
NEIL3	ENSG00000109674	166	-0.363397	-0.228581	0.00362874	0.358953	4.01192	29.8052	5.36243e-06	0.0724088	6.07449	0.104854	5.97566	0.12256	5.70082	0.147547	5.74111	0.110648	5.90992	0.0510514	6.05126	0.136431	Repair pathway	SSR	BER	DNA glycosylases	55247	4q34.3	5.37383	7.49136	1.18125	4.76842	2.74262	7.77516	3
TYMS	ENSG00000176890	112	-0.206117	-0.772047	-0.140366	0.0977607	5.35865	44.7871	4.40258e-09	5.9448e-05	7.00763	0.170588	6.97142	0.0909877	6.77793	0.16696	6.31353	0.11985	6.8385	0.0787937	6.89725	0.144051	Associated process	Modulation of nucleotide pools			7298	18p11.32	6.4336	6.17134	3.10151	4.4357	3.75511	7.03987	3
CDC25A	ENSG00000164045	70	-0.176292	-0.95849	-0.187986	-0.0558377	5.01248	59.5487	3.60868e-12	4.8728e-08	6.78623	0.0906313	6.75146	0.106335	6.51195	0.105157	6.00954	0.0523606	6.57174	0.0152981	6.60874	0.185543	Associated process	Checkpoint factors	G2-M checkpoint		993	3p21	6.61424	6.11984	3.28215	4.20054	3.49192	6.98356	3
TIPIN	ENSG00000075131	127	-0.349422	-1.06097	-0.263874	-0.0879444	2.6172	39.0612	6.76664e-08	0.0009137	5.10641	0.128147	5.11443	0.124767	4.7146	0.142098	4.32602	0.0307993	4.92476	0.015073	4.941	0.155008	Associated process	Checkpoint factors	FPC (fork protection complex)		54962	15q22.31	5.96129	6.46276	2.6292	4.7861	3.28551	7.68829	3
POLD3	ENSG00000077514	54	-0.538154	-1.02735	-0.357822	-0.0141693	4.67208	69.2165	3.32177e-14	4.48539e-10	6.57333	0.132118	6.54629	0.0907434	6.05695	0.124482	5.74308	0.0786077	6.2899	0.0361607	6.40111	0.239493	Repair pathway	SSR	BER;MMR;NER	LONG PATCH-BER factors;DNA polymerase delta	10714	11q14	5.71964	6.90817	2.38755	4.67919	2.72855	7.76001	3
RFC4	ENSG00000163918	30	-0.739549	-1.19682	-0.259941	0.0486035	5.07855	96.2517	6.17342e-20	8.33597e-16	6.83762	0.165304	6.84318	0.104412	6.22318	0.101017	5.94461	0.0707035	6.62859	0.0798377	6.73751	0.198587	Repair pathway;Associated process	SSR;Checkpoint factors	MMR;NER;HRAD17(Rad24)- RFC complex	RFC (replication factor C);DNA polymerase delta;	5984	3q27	4.96171	6.87097	1.60348	5.3917	3.3659	8.18781	3
RAD54L	ENSG00000085999	91	-0.119084	-0.797355	-0.343449	0.12158	4.84999	49.427	4.75592e-10	6.42192e-06	6.54633	0.065123	6.66513	0.106037	6.52356	0.0540422	6.01763	0.172696	6.38542	0.105926	6.59544	0.162304	Repair pathway	DSR	HR (Homologous Recombination)		8438	1p32	6.72783	6.11977	3.5337	4.31621	4.40669	6.19901	3
FANCG	ENSG00000221829	101	-0.264435	-0.537875	-0.258858	0.158449	6.01491	47.3409	1.29488e-09	1.74847e-05	7.42426	0.0748431	7.43781	0.105549	7.17057	0.0889219	6.97618	0.174157	7.22257	0.0381293	7.40991	0.119552	Repair pathway	DSR	FA (Fanconi anemia pathway)		2189	9p13	6.32861	7.30298	2.69091	4.38632	2.96219	7.58678	3
FANCI	ENSG00000140525	152	-0.0840611	-0.379627	-0.0957852	0.352322	6.22789	32.4626	1.53872e-06	0.0207774	7.54715	0.122435	7.53405	0.0930661	7.46815	0.202605	7.14384	0.128806	7.40978	0.0330204	7.61847	0.159832	Repair pathway	DSR	FA (Fanconi anemia pathway)		55215	15q26.1	6.66168	6.39415	3.31205	4.33687	4.17384	6.67796	3
NUDT1	ENSG00000106268	126	-0.0571059	-0.504286	-0.0892524	0.494919	4.97607	39.0915	6.66983e-08	0.000900628	6.77872	0.121865	6.61828	0.108504	6.56862	0.207095	6.1696	0.153205	6.5277	0.0280005	6.75279	0.191779	Associated process	Modulation of nucleotide pools			4521	7p22	6.55116	6.7226	3.03633	4.15225	3.48752	7.00641	3
SMARCAD1	ENSG00000163104	84	-0.812263	-0.49442	-0.37482	-0.234624	5.73873	53.1879	7.78393e-11	1.05106e-06	7.31458	0.0758325	7.29129	0.129492	6.58496	0.110213	6.83133	0.0541853	7.00688	0.0464192	7.06624	0.177596	Repair pathway	DSR	Other DSR genes		56916	4q22.3	5.513	6.90763	2.37234	4.16487	2.42566	7.506	3
FANCD2	ENSG00000144554	12	-0.172933	-1.11989	-0.726234	-0.149013	5.94382	162.273	4.75741e-34	6.42392e-30	7.43983	0.0828222	7.4508	0.113334	7.20963	0.168794	6.55402	0.0976478	6.93924	0.0317833	7.24184	0.194536	Repair pathway	DSR	FA (Fanconi anemia pathway)		2177	3p26	7.39617	6.41949	4.06408	3.03292	3.37282	6.7033	4
ATRX	ENSG00000085224	161	-0.0489913	0.136119	-0.28484	-0.517324	7.57586	30.9598	3.11969e-06	0.0421252	8.44168	0.0984701	8.52527	0.173303	8.35655	0.119527	8.46222	0.0625625	8.31413	0.0456877	8.14079	0.136327	Associated process	Telomere maintenance			546	Xq21.1	7.2469	5.85625	7.10951	2.94687	5.14633	3.23919	4
NEIL1	ENSG00000140398	85	-0.291896	-1.58964	-1.66839	-1.37412	2.55132	52.7972	9.39636e-11	1.26879e-06	4.89532	0.149804	5.29677	0.215641	4.92075	0.164004	4.02502	0.365839	4.21273	0.141502	4.2803	0.172166	Repair pathway	SSR	BER	DNA glycosylases	79661	15q24.2	8.42287	6.91579	5.09078	2.05151	3.05256	4.62113	4
PER3	ENSG00000049246	38	-0.265848	-1.15345	-0.785111	-0.886512	6.26114	82.6817	4.70595e-17	6.35445e-13	7.64492	0.158181	7.73905	0.121474	7.47401	0.204222	6.83796	0.200974	7.10512	0.122543	7.0448	0.0341432	Associated process	Checkpoint factors			8863	1p36.23	8.55401	7.04693	5.22192	1.62453	2.60879	4.94659	4
PER2	ENSG00000132326	27	-0.0690635	-0.958426	-0.818015	-1.04752	4.95213	106.219	4.65815e-22	6.2899e-18	6.70997	0.0446365	6.82873	0.142354	6.60569	0.154292	6.10419	0.261467	6.20978	0.0497529	6.03477	0.143822	Associated process	Checkpoint factors			8864	2q37.3	8.66556	7.15849	5.71041	0.99276	2.85355	4.30365	4
NSMCE1	ENSG00000169189	1	-0.481151	-1.95925	-2.08455	-2.09053	4.14036	459.493	3.84956e-98	5.19807e-94	6.44538	0.11801	6.30421	0.10975	5.82111	0.161781	4.83001	0.0536953	4.87712	0.0977408	4.76852	0.0805288	Repair pathway	DSR	HR (Homologous Recombination)		197370	16p12.1	8.59048	7.0834	5.60705	0.740307	2.22695	4.94708	4
PARP3	ENSG00000041880	2	-0.686862	-2.34275	-3.07549	-3.29394	2.91982	414.75	1.80717e-88	2.44023e-84	5.55279	0.0196086	5.55143	0.153772	4.88269	0.0896916	3.85769	0.251451	3.43297	0.409182	3.16266	0.289123	Repair pathway	SSR;DSR	BER;NHEJ	Other BER factors;	10039	3p21.2	8.47745	6.97038	6.27001	0.546628	3.00094	4.71945	4
MGMT	ENSG00000170430	73	-0.1069	-0.970739	-1.4359	-1.80656	1.14237	57.3248	1.05751e-11	1.42795e-07	4.23035	0.186147	4.13199	0.211169	3.97889	0.17613	3.25451	0.104664	3.16266	0.212007	2.88716	0.0992178	Repair pathway	SSR	Direct Repair		4255	10q26	8.55275	7.04568	6.15654	0.58859	3.11532	4.45363	4
RAD51B	ENSG00000182185	26	0.376551	-1.44475	-1.25278	-0.887072	1.96487	108.656	1.40796e-22	1.90117e-18	4.72329	0.0649497	4.69571	0.146986	4.75849	0.190919	3.57807	0.20762	3.916	0.0894122	3.9662	0.179377	Repair pathway	DSR	HR (Homologous		5890	14q23-q24.2	8.61504	7.10796	5.28295	2.20719	3.14645	4.80099	4
MVP	ENSG00000013364	89	-0.169473	-0.904676	-2.0954	-2.78422	4.71061	50.1657	3.33435e-10	4.50238e-06	6.67294	0.347206	6.67295	0.295394	6.44001	0.40225	5.91735	0.465737	5.23843	0.453751	4.61486	0.171669	Associated process	Telomere maintenance			9961	16p11.2	7.92311	6.41603	6.78303	1.5849	4.16676	3.95785	4
ARID1B	ENSG00000049618	153	-0.277729	-0.18915	-0.476956	-0.471427	6.39131	32.4419	1.55378e-06	0.0209806	7.74184	0.0450756	7.72247	0.116315	7.43655	0.1208	7.44486	0.12793	7.37706	0.0519222	7.30005	0.191653	Associated process	Chromatin remodelling			57492	6q25.1	7.52165	7.10915	5.97801	1.32493	2.38436	5.09813	4
ARID2	ENSG00000189079	50	-0.380191	-0.315209	-0.648504	-0.620009	6.65998	70.6575	1.64881e-14	2.22639e-10	7.90744	0.0938211	7.95689	0.116121	7.56428	0.0924857	7.61441	0.106129	7.47383	0.0411602	7.46612	0.16951	Associated process	Chromatin remodelling			196528	12q12	7.36683	7.16451	6.08928	1.96091	2.44817	5.18685	4
MDM2	ENSG00000135679	7	-0.405452	-0.690597	-1.03231	-1.04032	6.89468	201.09	2.1906e-42	2.95797e-38	8.1141	0.0772263	8.17982	0.112475	7.79772	0.177882	7.56731	0.117493	7.4222	0.0416086	7.38521	0.148219	Associated process	p53 pathway;Ubiquitin response	;Ubiquitin ligases (E3)	;single Ring-finger type	4193	12q14.3-q15	8.35297	6.92034	6.29417	0.639102	2.86235	4.90932	4
COPS6	ENSG00000168090	39	-0.197428	-0.79116	-0.555876	-0.374073	6.64859	82.079	6.3159e-17	8.52836e-13	8.01397	0.118907	7.89451	0.0819095	7.70396	0.125212	7.24512	0.0943472	7.4792	0.0689761	7.47325	0.086768	Associated process	Ubiquitin response	Deubiquitinating enzyme (DUB)	UBL-specific proteases (ULPs)	10980	7q22.1	8.34252	6.96115	5.01043	1.60753	1.97637	5.72927	4
NABP2	ENSG00000139579	8	-0.433406	-1.27466	-1.19331	-1.07541	5.14523	196.613	2.00882e-41	2.7125e-37	7.02224	0.113066	6.95526	0.102884	6.57627	0.170323	5.92666	0.159719	6.12548	0.0447065	6.08761	0.173284	Genes with probable DDR role				79035	12q13.3	8.487	7.02868	5.15491	1.0912	2.06298	5.36099	4
DDB2	ENSG00000134574	58	-0.503043	-0.759056	-0.812355	-0.677966	5.23914	68.9166	3.84293e-14	5.18911e-10	6.97964	0.116063	6.99758	0.14145	6.62641	0.199619	6.22974	0.19214	6.42209	0.0151463	6.45315	0.112403	Repair pathway	SSR	NER	GGR (Global genome repair)	1643	11p11.2	8.15877	7.04162	4.82668	1.69678	1.72366	5.95118	4
UBE2T	ENSG00000077152	143	-0.479468	-0.682635	-0.227896	0.141976	5.31647	34.1003	7.10698e-07	0.00959655	7.09558	0.185181	6.91278	0.104603	6.55776	0.177279	6.35625	0.0364172	6.69329	0.0614353	6.83312	0.174931	Repair pathway	DSR	FA (Fanconi anemia pathway)		29089	1q32.1	6.16005	7.03213	2.82796	3.83459	1.6632	7.31594	5
FEN1	ENSG00000168496	68	-0.171879	-0.550725	-0.143727	0.19187	6.2424	61.3873	1.48213e-12	2.00132e-08	7.66872	0.112771	7.54453	0.0892538	7.3495	0.0745546	7.06378	0.111231	7.4099	0.0365498	7.53753	0.126528	Repair pathway	SSR	BER	LONG PATCH-BER factors	2237	11q12	6.43195	6.96818	3.09986	4.02671	2.72801	7.25199	5
POLE3	ENSG00000148229	107	-0.169008	-0.791068	-0.263896	-0.246708	6.16647	46.7565	1.71382e-09	2.31417e-05	7.64544	0.166207	7.54196	0.0957709	7.29744	0.164802	6.90006	0.0710666	7.32543	0.114356	7.27373	0.124563	Repair pathway;Associated process	SSR;Chromatin remodelling	NER;	DNA polymerase epsilon;	54107	9q33	7.35708	6.72716	4.02499	3.09098	2.20387	6.43211	5
SMC2	ENSG00000136824	167	-0.403413	-0.608775	-0.373613	0.000288121	7.46752	29.6844	5.6745e-06	0.0766228	8.48495	0.151533	8.46052	0.11133	8.12155	0.194632	7.89414	0.09643	8.1382	0.0635996	8.37632	0.171251	Associated process	Chromosome segregation			10592	9q31.1	6.19319	7.21484	2.85698	3.71209	2.47034	7.49864	5
KAT2A	ENSG00000108773	98	-0.248061	-0.836132	-0.757243	-0.484348	6.21055	48.1493	8.78522e-10	1.18627e-05	7.60502	0.0293548	7.66306	0.144494	7.31771	0.0767131	6.96326	0.239917	7.16611	0.0660234	7.23825	0.00576147	Associated process	Checkpoint factors	G1-S checkpoint;G2-M checkpoint		2648	17q21	7.83141	6.75422	4.49932	1.96165	1.96161	6.16941	5
INO80D	ENSG00000114933	11	-0.849217	-1.01669	-1.15704	-1.22001	5.21174	168.126	2.64025e-35	3.56513e-31	6.96539	0.0503368	7.07259	0.136995	6.33535	0.098912	6.2302	0.11145	6.26095	0.0733549	6.17228	0.204009	Associated process	Chromatin remodelling			54891	2q33.3	7.54409	7.47663	5.03206	1.45844	1.33448	5.62596	5
ERCC1	ENSG00000012061	104	-0.176412	-0.653856	-0.438078	-0.251004	6.28175	47.0958	1.45647e-09	1.96667e-05	7.72123	0.0620668	7.62938	0.109893	7.41014	0.101491	7.06739	0.163103	7.32412	0.0210567	7.31891	0.132537	Repair pathway	SSR	NER	TCR (Transcription coupled repair)	2067	19q13.32	7.97891	7.02102	4.64682	2.27025	1.58662	6.1424	5
CCNB1	ENSG00000134057	64	-0.826005	-0.743908	-0.830428	-0.585515	6.9288	64.2948	3.6226e-13	4.8916e-09	8.29506	0.15602	8.12059	0.108255	7.60798	0.0746023	7.51054	0.0749054	7.4297	0.074003	7.51323	0.20928	Associated process	Checkpoint factors	G1-CC phase		891	5q12	7.4999	7.45637	5.07964	1.79512	1.38205	6.08459	5
SMARCB1	ENSG00000099956	133	-0.323853	-0.355777	-0.439404	-0.310605	6.50662	37.974	1.13449e-07	0.0015319	7.86808	0.100664	7.78643	0.0797539	7.49988	0.0860789	7.41274	0.121746	7.43844	0.0994505	7.45496	0.109508	Associated process	Chromatin remodelling			6598	22q11.23;22q11	7.72347	7.47373	4.98653	1.86348	1.28895	6.15294	5
SUMO3	ENSG00000184900	102	-0.280876	-0.563683	-0.49732	-0.384399	6.43698	47.3364	1.29771e-09	1.7523e-05	7.85017	0.126004	7.74491	0.0857604	7.51158	0.161376	7.19627	0.0901038	7.35343	0.144434	7.36726	0.0946669	Associated process	Ubiquitin response	Ubiquitin-like proteins (UBLs)	SUMO	6612	21q22.3	8.12713	7.12137	4.79504	1.6565	1.62366	5.94504	5
PPP4R1	ENSG00000154845	169	-0.34483	-0.284707	-0.160183	-0.00229288	6.04742	29.2833	6.84695e-06	0.0924544	7.46933	0.103608	7.44904	0.0872044	7.12048	0.0928537	7.16884	0.0920905	7.29322	0.027209	7.31435	0.168972	Repair pathway	DSR	HR (Homologous Recombination)		9989	18p11.22	5.82467	7.05691	2.34298	3.77598	1.3546	7.34072	5
CUL5	ENSG00000166266	146	-0.846757	-0.441712	-0.413361	-0.425509	5.71129	33.9541	7.6152e-07	0.0102828	7.28662	0.102816	7.29284	0.136523	6.61387	0.0810298	6.84308	0.0639633	6.9542	0.0939039	6.93223	0.178417	Repair pathway	SSR	NER	TCR (Transcription coupled repair)	8065	11q22.3	5.74204	6.96055	2.94693	3.59067	1.79838	6.7295	5
ALKBH2	ENSG00000189046	46	-1.19072	-1.84412	-0.974104	-0.65557	2.73602	74.4018	2.66639e-15	3.60043e-11	5.2807	0.130906	5.33182	0.170238	4.33647	0.094259	4.00078	0.0377858	4.63536	0.167414	4.81297	0.0754254	Repair pathway	SSR	Direct Repair		121642	12q24.11	5.97117	6.9856	2.63908	4.16507	1.93523	7.5062	5
DAXX	ENSG00000204209	47	-0.650542	-0.775063	-0.453275	-0.294635	5.89523	73.8262	3.5289e-15	4.76508e-11	7.43067	0.1112	7.41871	0.094953	6.86389	0.0701001	6.77445	0.0622607	7.0694	0.0858839	7.11462	0.0873745	Associated process	Telomere maintenance			1616	6p21.3	6.06488	7.13847	2.73279	3.96815	1.46509	7.30928	5
CDK4	ENSG00000135446	113	-0.403206	-0.651908	-0.291679	-0.0712046	6.40269	44.5391	4.95725e-09	6.69378e-05	7.81487	0.103295	7.70044	0.101116	7.34991	0.0789312	7.13847	0.108141	7.47178	0.0668944	7.51759	0.0954419	Associated process	Checkpoint factors;p53 pathway	G1-CC phase;		1019	12q14	6.61802	7.02313	3.28593	3.78076	1.60493	7.12638	5
RAD23A	ENSG00000179262	148	-0.409044	-0.643029	-0.426952	-0.109214	7.65014	33.1002	1.13936e-06	0.0153848	8.67349	0.117264	8.58122	0.102926	8.20603	0.16198	8.02914	0.175053	8.27145	0.0719969	8.37237	0.0466995	Repair pathway	SSR	NER	TCR (Transcription coupled repair)	5886	19p13.2	6.71336	7.08362	3.38127	3.38863	1.27037	7.20796	5
NTHL1	ENSG00000065057	34	-0.945152	-1.49914	-0.756042	-0.424635	3.51396	92.1928	4.50378e-19	6.08146e-15	5.93504	0.0846619	5.77305	0.128352	4.96152	0.0630308	4.65765	0.0898665	5.2776	0.131039	5.34979	0.078524	Repair pathway	SSR	BER	DNA glycosylases	4913	16p13.3	6.17081	7.04401	2.83872	4.07736	1.65527	7.41849	5
MUS81	ENSG00000172732	72	-0.887422	-0.732559	-0.724304	-0.391535	4.7032	57.3719	1.03372e-11	1.39584e-07	6.64243	0.0558214	6.61238	0.103537	5.89935	0.0406214	6.03356	0.206181	6.08308	0.0656534	6.19141	0.0828426	Repair pathway	DSR	HR (Homologous Recombination)		80198	11q13	6.12521	7.34371	3.36241	3.01416	1.15141	7.04762	5
KAT5	ENSG00000172977	40	-1.1372	-0.698842	-0.594361	-0.55704	3.92597	81.6698	7.71203e-17	1.04135e-12	6.16481	0.0511023	6.05973	0.101541	5.18793	0.0985335	5.46294	0.192993	5.58386	0.117915	5.58209	0.140597	Repair pathway	DSR	FA (Fanconi anemia pathway);HR (Homologous Recombination)		10524	11q13	6.07322	7.29172	3.12783	3.41091	1.38731	6.74872	5
INO80	ENSG00000128908	61	-0.508989	-0.574046	-0.653213	-0.444819	4.797	65.8487	1.70467e-13	2.30182e-09	6.68708	0.0938512	6.65151	0.126093	6.15015	0.108677	6.15148	0.0768018	6.18102	0.0568355	6.26827	0.13305	Associated process	Chromatin remodelling			54617	15q15.1	6.81532	7.52714	4.12537	2.60236	0.774602	6.89183	5
XRCC1	ENSG00000073050	117	-0.316716	-0.51973	-0.57062	-0.263509	5.30829	42.6066	1.24874e-08	0.000168617	6.98958	0.111142	6.98967	0.106124	6.62754	0.081888	6.51999	0.177726	6.56037	0.0692602	6.7429	0.12921	Repair pathway	SSR;DSR	BER;NER;Alt-NHEJ	Other BER factors;TCR (Transcription coupled repair);	7515	19q13.2	7.08297	7.09176	3.86538	2.97622	1.68258	7.26568	5
CCND1	ENSG00000110092	78	-1.3958	-1.37994	-1.67942	-2.03428	5.50624	54.7529	3.66038e-11	4.94261e-07	7.29743	0.0783951	7.30595	0.241901	6.17687	0.17919	6.22809	0.189706	6.12637	0.0761409	5.87172	0.211096	Associated process	Checkpoint factors;p53 pathway	G1-S checkpoint;		595	11q13	7.10066	7.37348	5.15871	1.6425	1.46113	5.36246	5
PRMT6	ENSG00000198890	10	-1.50948	-1.21152	-1.24594	-1.29139	4.57635	173.589	1.7743e-36	2.39583e-32	6.67784	0.0882241	6.6133	0.107685	5.44489	0.167223	5.68251	0.0569559	5.71463	0.118535	5.61068	0.198055	Genes with probable DDR role				55170	1p13.3	6.31386	7.53237	4.10501	2.63045	1.0968	6.13864	5
SMARCAL1	ENSG00000138375	19	-1.19272	-1.28837	-1.28201	-1.15402	3.66715	134.002	5.42571e-28	7.32634e-24	5.96046	0.0855128	6.00312	0.12736	5.0039	0.140512	5.07636	0.0515757	5.07543	0.154993	5.0972	0.213006	Genes with probable DDR role				50485	2q35	6.68223	7.5116	4.32779	2.19268	0.826108	6.30568	5
ERCC8	ENSG00000049167	92	-0.48803	-1.00271	-0.782592	-0.799048	3.02333	49.3364	4.96755e-10	6.70768e-06	5.49766	0.135419	5.45079	0.134987	4.98866	0.0733874	4.68447	0.0469983	4.86251	0.0861824	4.80699	0.176423	Repair pathway	SSR	NER	TCR (Transcription coupled repair)	1161	5q12.1	7.84762	7.27087	4.54783	1.76631	1.25069	5.77993	5
SMARCE1	ENSG00000073584	23	-0.76103	-0.946045	-0.828803	-0.766703	5.78817	117.743	1.62068e-24	2.1884e-20	7.43475	0.104607	7.38764	0.114645	6.76976	0.0803816	6.57707	0.031333	6.76825	0.0547305	6.79741	0.14766	Associated process	Chromatin remodelling			6605	17q21.2	7.26975	7.47072	3.93766	2.56137	0.672816	6.54767	5
FAAP24	ENSG00000131944	6	-2.07807	-1.84123	-1.52582	-1.12023	2.52329	203.7	6.0162e-43	8.12367e-39	5.23718	0.102471	5.23638	0.0941451	3.8268	0.163447	3.83503	0.153338	4.12093	0.0492022	4.29005	0.208009	Repair pathway	DSR	FA (Fanconi anemia pathway)		91442	19q13.11	6.1925	7.411	3.09553	3.33871	0.756849	7.03274	5
ALKBH3	ENSG00000166199	17	-1.54083	-1.57258	-1.14419	-1.25421	2.8216	139.056	4.49589e-29	6.0708e-25	5.4599	0.107694	5.39491	0.108496	4.31511	0.0849737	4.1735	0.135278	4.51212	0.20397	4.43159	0.0969436	Repair pathway	SSR	Direct Repair		221120	11p11.2	6.76651	7.51423	3.5785	2.94423	0.537157	6.43566	5
DCLRE1A	ENSG00000198924	4	-1.64077	-1.78603	-1.77473	-1.54104	4.0508	229.466	1.72015e-48	2.32272e-44	6.38806	0.160186	6.26953	0.129355	5.0114	0.157553	4.91939	0.0959478	5.01181	0.0561109	5.12806	0.106567	Genes with probable DDR role				9937	10q25.1	6.95207	7.59725	4.15172	2.44216	0.465857	6.56336	5
PARP2	ENSG00000129484	15	-1.30966	-1.51768	-1.16612	-0.998902	4.31709	148.549	4.16424e-31	5.62298e-27	6.4517	0.159134	6.43904	0.0990748	5.46633	0.0309271	5.31885	0.0522315	5.55836	0.0554985	5.61381	0.173791	Repair pathway	SSR	BER	Other BER factors	10038	14q11.2	6.86511	7.52042	3.63735	2.89068	0.398685	6.7253	5
RAD51D	ENSG00000185379	20	-1.75117	-1.85547	-1.277	-1.17503	2.75766	128.538	7.99812e-27	1.07999e-22	5.34223	0.0917566	5.40532	0.121943	4.09652	0.10004	3.99054	0.177206	4.51252	0.0774918	4.50201	0.191113	Repair pathway	DSR	HR (Homologous Recombination)		5892	17q11	6.07909	7.29759	2.74065	3.7712	1.18934	7.11233	5
POLE2	ENSG00000100479	22	-1.25381	-1.74969	-1.06165	-1.02494	2.85823	119.783	5.94223e-25	8.0238e-21	5.4168	0.127705	5.43048	0.125439	4.47833	0.138877	4.13533	0.0859552	4.64552	0.159981	4.60599	0.166492	Repair pathway	SSR	NER	DNA polymerase epsilon	5427	14q21-q22	6.85153	7.29149	3.51944	3.32222	0.933874	6.66335	5
XRCC4	ENSG00000152422	137	-1.20377	-1.04613	-0.751853	-0.660085	2.55629	36.6689	2.10753e-07	0.00284579	5.21135	0.241615	5.13265	0.131995	4.23671	0.218794	4.25561	0.146973	4.54486	0.126987	4.6153	0.225459	Repair pathway	DSR	NHEJ		7518	5q14.2	5.99955	7.21805	2.69942	3.56943	0.998158	6.98224	5
GAR1	ENSG00000109534	87	-0.895395	-0.95469	-0.701132	-0.55198	3.56564	52.2568	1.21901e-10	1.64604e-06	5.92091	0.0552287	5.81198	0.13392	5.04692	0.048731	5.08334	0.0806396	5.31753	0.129163	5.30891	0.15279	Associated process	Telomere maintenance			54433	4q25	6.16842	7.38692	3.07583	3.33778	0.755915	6.76425	5
UPF1	ENSG00000005007	134	0.520528	0.479399	0.235507	0.179744	7.70071	37.8018	1.23116e-07	0.00166243	8.40895	0.0351909	8.46313	0.115938	8.68569	0.0586624	8.6933	0.154779	8.60346	0.0421678	8.50187	0.146902	Genes with probable DDR role				5976	19p13.11	4.78578	2.6815	8.00597	5.83108	6.73777	1.26044	6
SMG6	ENSG00000070366	135	0.438569	0.470527	0.26394	0.248233	6.3595	37.3587	1.51941e-07	0.00205166	7.52572	0.104722	7.5215	0.115406	7.70648	0.114079	7.70547	0.141124	7.70083	0.058246	7.60984	0.128936	Associated process	Telomere maintenance			23293	17p13.3	4.48695	2.06791	7.70714	6.1983	6.84704	1.79786	6
REV3L	ENSG00000009413	103	-0.0952271	0.629612	0.209899	-8.23875e-05	9.05041	47.1668	1.40768e-09	1.90078e-05	9.37406	0.0734832	9.44876	0.13207	9.31387	0.140124	9.71976	0.0397222	9.53973	0.0310368	9.3869	0.219093	Repair pathway	Associated process	TLS	Y-family DNA polymerase	5980	6q21	3.60079	4.35594	6.02062	6.86346	5.65847	3.46319	6
UBE2B	ENSG00000119048	141	0.512862	0.568142	0.483244	0.268761	5.61943	35.3503	3.93583e-07	0.00531455	7.02835	0.146971	6.96082	0.115243	7.22893	0.109331	7.24442	0.0660126	7.2263	0.0512252	7.06624	0.105028	Repair pathway;Associated process	Associated process;Ubiquitin response	TLS;Ubiquitin- conjugating enzymes (E2)	epistasis group;Ubiquitin-conjugating enzymes	7320	5q31.1	4.38273	2.47713	7.60292	5.59928	6.97098	1.16495	6
TERF2IP	ENSG00000166848	164	0.36449	0.575283	0.20259	0.0402214	6.28252	30.1205	4.62552e-06	0.0624584	7.48722	0.0936005	7.48137	0.119516	7.65086	0.154427	7.7298	0.0158645	7.57508	0.095726	7.44379	0.119187	Associated process	Telomere maintenance			54386	16q23.1	5.68828	3.98509	8.29057	4.64227	6.52466	0.69124	6
HELQ	ENSG00000163312	120	0.693351	0.631783	0.212068	0.158285	3.39159	41.454	2.16461e-08	0.000292287	5.46278	0.122383	5.43043	0.123091	5.78774	0.147589	5.72482	0.0975135	5.54675	0.103734	5.48829	0.119365	Repair pathway	DSR	FA (Fanconi anemia pathway);HR (Homologous Recombination)		113510	4q21.23	5.65066	3.94746	8.59686	5.04351	6.63369	1.26301	6
PER1	ENSG00000179094	138	1.05522	0.388355	0.231313	0.222092	5.36399	36.2454	2.57615e-07	0.00347857	6.71631	0.0894126	6.79534	0.128575	7.40702	0.249853	6.98272	0.293317	6.90029	0.0362502	6.84491	0.134246	Associated process	Checkpoint factors			5187	17p13.1	5.47522	3.96814	7.56315	5.03178	5.796	2.31913	6
FANCE	ENSG00000112039	95	0.718775	0.115594	0.397864	0.400966	4.18989	48.4906	7.45745e-10	1.00698e-05	6.0357	0.0888079	5.98711	0.105889	6.33576	0.110838	6.02719	0.124756	6.29091	0.0443939	6.07641	0.0605673	Repair pathway	DSR	FA (Fanconi anemia pathway)		2178	6p21.31	5.34072	4.0736	6.30894	5.46572	5.94019	3.83986	6
MBD4	ENSG00000129071	69	0.642839	0.123123	0.0972102	-0.0275361	4.81895	60.275	2.5394e-12	3.42895e-08	6.43753	0.0773078	6.5066	0.107763	6.84039	0.134964	6.47653	0.110949	6.53705	0.0428061	6.40119	0.141377	Repair pathway	SSR	BER	DNA glycosylases	8930	3q21.3	6.57421	5.06713	7.32211	4.33961	5.77355	2.36413	6
BTG2	ENSG00000159388	25	0.354249	0.398455	-0.438639	-0.728324	7.16515	109.746	8.24412e-23	1.1132e-18	8.15123	0.137004	8.20135	0.138362	8.33335	0.103794	8.29891	0.152935	7.8931	0.0832209	7.64421	0.0837507	Genes with probable DDR role				7832	1q32	7.3962	5.69301	8.04704	3.502	6.08386	2.25809	6

## Sheet: description
Variables	description
Genenames	gene names
ensembl	gene ensembl names
HeatmapIndex	heatmap index (see figure 1)
logFC.TreatmentJQ1.Time4	log-fold change for the interaction coefficient the time 4hour and JQ1 treatment
logFC.TreatmentJQ1.Time12	log-fold change for the interaction coefficient the time 12hour and JQ1 treatment
logFC.TreatmentJQ1.Time24	log-fold change for the interaction coefficient the time 24hour and JQ1 treatment
logFC.TreatmentJQ1.Time48	log-fold change for the interaction coefficient the time 48hour and JQ1 treatment
logCPM	CPM log transformed (expression level)
LR	log-likelihood ratio from the test for interaction test between JQ1 and Time
PValue	p-value from the test for interaction test between JQ1 and Time
FWER	adjusted global p-value by FWER
basal.m	mean of basal expression
basal.sd	standard deviation of the basal expression
DMSO.m	mean of expression for DMSO group
DMSO.sd	standard deviation of expression for DMSO group
JQ1time4.m	mean of expression at 4 hours after JQ1 treatment
JQ1time4.sd	standard deviation of expression at 4 hours after JQ1 treatment
JQ1time12.m	mean of expression at 12 hours after JQ1 treatment
JQ1time12.sd	standard deviation of expression at 12 hours after JQ1 treatment
JQ1time24.m	mean of expression at 24 hours after JQ1 treatment
JQ1time24.sd	standard deviation of expression at 24 hours after JQ1 treatment
JQ1time48.m	mean of expression at 48 hours after JQ1 treatment
JQ1time48.sd	standard deviation of expression at 48 hours after JQ1 treatment
DDR	DDR genes trype (see Pearl et al. 2015)
Process	DDR process (see Pearl et al. 2015)
Pathway1	specific DDR process (see Pearl et al. 2015)
Pathway2	specific DDR process (see Pearl et al. 2015)
entrezID	entrez identifiant
map	physical location
DistToCluster1	Fréchet distance between gene profile and reference profile of the cluster 1
DistToCluster2	Fréchet distance between gene profile and reference profile of the cluster 2
DistToCluster3	Fréchet distance between gene profile and reference profile of the cluster 3
DistToCluster4	Fréchet distance between gene profile and reference profile of the cluster 4
DistToCluster5	Fréchet distance between gene profile and reference profile of the cluster 5
DistToCluster6	Fréchet distance between gene profile and reference profile of the cluster 6
PatternCluster	JQ1-response pattern given by thye minimal Fréchet distance
